# Supplementary material for: Comparative genomics analyses of alpha-keratins reveal insights into evolutionary adaptation of marine mammals
Source: Front Zool. 2017 Aug 2;14:41. doi: 10.1186/s12983-017-0225-x (PMC5540548; doi:10.1186/s12983-017-0225-x)
Supplement: Supplementary file 1 — The excel file shows the genomic coordinates of the α-keratin gene repertoires in 16 mammalian species. (XLS 98 kb) [file 12983_2017_225_MOESM1_ESM.xls]

## Sheet: alpaca
Chromosome/Contig/Scaffold	name	sequence checking result
gi|558472290|ref|NW_005883152.1|	K42	√
gi|558472290|ref|NW_005883152.1|	K17	√
gi|558472290|ref|NW_005883152.1|	K16	√
gi|558472290|ref|NW_005883152.1|	K14	√
gi|558472290|ref|NW_005883152.1|	K9	√
gi|558472290|ref|NW_005883152.1|	K19	√
gi|558472290|ref|NW_005883152.1|	K15	√
gi|558472290|ref|NW_005883152.1|	K13	√
gi|558472290|ref|NW_005883152.1|	K36	√
gi|558472290|ref|NW_005883152.1|	K35	√
gi|558472290|ref|NW_005883152.1|	K32p	pseudogene
gi|558472290|ref|NW_005883152.1|	K38p	pseudogene
gi|558472290|ref|NW_005883152.1|	K31	√
gi|558472290|ref|NW_005883152.1|	K34ic	incomplete
gi|558472290|ref|NW_005883152.1|	K33Bic	incomplete
gi|558472290|ref|NW_005883152.1|	K33Aic	incomplete
gi|558472552|ref|NW_005882890.1|	K40	√
gi|558472552|ref|NW_005882890.1|	K39	√
gi|558472552|ref|NW_005882890.1|	K23	√
gi|558472552|ref|NW_005882890.1|	K20	√
gi|558472552|ref|NW_005882890.1|	K12	√
gi|558472552|ref|NW_005882890.1|	K10	√
gi|558472552|ref|NW_005882890.1|	K28	√
gi|558472552|ref|NW_005882890.1|	K27	√
gi|558472552|ref|NW_005882890.1|	K26	√
gi|558472552|ref|NW_005882890.1|	K25	√
gi|558472552|ref|NW_005882890.1|	K24	√
gi|558472552|ref|NW_005882890.1|	K222	√
gi|558472704|ref|NW_005882738.1|	K18	√
gi|558472704|ref|NW_005882738.1|	K8ic	incomplete
gi|558472704|ref|NW_005882738.1|	K78	√
gi|558472704|ref|NW_005882738.1|	K79	√
gi|558472704|ref|NW_005882738.1|	K4	√
gi|558472704|ref|NW_005882738.1|	K3ic	incomplete
gi|558472704|ref|NW_005882738.1|	K77	√
gi|558472704|ref|NW_005882738.1|	K1	√
gi|558472704|ref|NW_005882738.1|	K2	√
gi|558472704|ref|NW_005882738.1|	K73	√
gi|558472704|ref|NW_005882738.1|	K72	√
gi|558472704|ref|NW_005882738.1|	K74	√
gi|558472704|ref|NW_005882738.1|	K71	√
gi|558472704|ref|NW_005882738.1|	K5	√
gi|558472704|ref|NW_005882738.1|	K6Ap	pseudogene
gi|558472704|ref|NW_005882738.1|	K75	√
gi|558472704|ref|NW_005882738.1|	K90p	pseudogene
gi|558472704|ref|NW_005882738.1|	K82	√
gi|558472704|ref|NW_005882738.1|	K84	√
gi|558472704|ref|NW_005882738.1|	K85	√
gi|558472704|ref|NW_005882738.1|	K89ic	incomplete
gi|558472704|ref|NW_005882738.1|	K83	√
gi|558472704|ref|NW_005882738.1|	K81	√
gi|558472704|ref|NW_005882738.1|	K87p	pseudogene
gi|558472704|ref|NW_005882738.1|	K7ic	incomplete
gi|558472704|ref|NW_005882738.1|	K80	√

## Sheet: cow
Chromosome/Contig/Scaffold	name	sequence checking result
chr5	K18	√
chr5	K8	√
chr5	K78	√
chr5	K79	√
chr5	K4	√
chr5	K3	√
chr5	K76	√
chr5	K126ic	incomplete
chr5	K77	√
chr5	K1	√
chr5	K2	√
chr5	K73	√
chr5	K72	√
chr5	K74	√
chr5	K71	√
chr5	K5	√
chr5	K6C	√
chr5	K6A	√
chr5	K6B1	√
chr5	K6B2p	pseudogene
chr5	K75	√
chr5	K90p	pseudogene
chr5	K82	√
chr5	K84	√
chr5	K85	√
chr5	K89ic	incomplete
chr5	K83	√
chr5	K86	√
chr5	K81	√
chr5	K87p	pseudogene
chr5	K88p	pseudogene
chr5	K7	√
chr5	K80	√
chr19	K42	√
chr19	K17	√
chr19	K16	√
chr19	K14	√
chr19	K9	√
chr19	K19	√
chr19	K15	√
chr19	K13	√
chr19	K36	√
chr19	K35	√
chr19	K32	√
chr19	K38p	pseudogene
chr19	K37	√
chr19	K31	√
chr19	K34	√
chr19	K33B	√
chr19	K33A	√
chr19	K40	√
chr19	K39	√
chr19	K23	√
chr19	K20	√
chr19	K12	√
chr19	K10	√
chr19	K28	√
chr19	K27	√
chr19	K26	√
chr19	K25	√
chr19	K24	√
chr19	K222	√

## Sheet: sheep
Chromosome/Contig/Scaffold	name	sequence checking result
chr11	K42	√
chr11	K17	√
chr11	K16	√
chr11	K14	√
chr11	K9	√
chr11	K19	√
chr11	K15	√
chr11	K13	√
chr11	K36	√
chr11	K35	√
chr11	K32	√
chr11	K38	√
chr11	K37	√
chr11	K31	√
chr11	K34	√
chr11	K33B	√
chr11	K33A	√
chr11	K40	√
chr11	K39	√
chr11	K23	√
chr11	K20	√
chr11	K12	√
chr11	K10	√
chr11	K28	√
chr11	K27	√
chr11	K26	√
chr11	K25	√
chr11	K24	√
chr11	K222	√
chr3	K18	√
chr3	K8	√
chr3	K78	√
chr3	K79	√
chr3	K4	√
chr3	K3	√
chr3	K76p	pseudogene
chr3	K126ic	incomplete
chr3	K77	√
chr3	K1	√
chr3	K2	√
chr3	K73	√
chr3	K72	√
chr3	K74	√
chr3	K71	√
chr3	K5	√
chr3	K6Cp	pseudogene
chr3	K6A	√
chr3	K6Bp	pseudogene
chr3	K75	√
chr3	K90p	pseudogene
chr3	K82	√
chr3	K84	√
chr3	K85	√
chr3	K89ic	incomplete
chr3	K83	√
chr3	K86	√
chr3	K81ic	incomplete
chr3	K87p	pseudogene
chr3	K7	√
chr3	K80	√

## Sheet: African savanna elephant
Chromosome/Contig/Scaffold	name	sequence checking result
gi|343530166|ref|NW_003573451.1|	K42	√
gi|343530166|ref|NW_003573451.1|	K17	√
gi|343530166|ref|NW_003573451.1|	K16	√
gi|343530166|ref|NW_003573451.1|	K14	√
gi|343530166|ref|NW_003573451.1|	K9	√
gi|343530166|ref|NW_003573451.1|	K19	√
gi|343530166|ref|NW_003573451.1|	K15	√
gi|343530166|ref|NW_003573451.1|	K13	√
gi|343530166|ref|NW_003573451.1|	K36	√
gi|343530166|ref|NW_003573451.1|	K35	√
gi|343530166|ref|NW_003573451.1|	K32p	pseudogene
gi|343530166|ref|NW_003573451.1|	K38	√
gi|343530166|ref|NW_003573451.1|	K37	√
gi|343530166|ref|NW_003573451.1|	K31	√
gi|343530166|ref|NW_003573451.1|	K34	√
gi|343530166|ref|NW_003573451.1|	K33B	√
gi|343530166|ref|NW_003573451.1|	K33A	√
gi|343530166|ref|NW_003573451.1|	K40	√
gi|343530166|ref|NW_003573451.1|	K39	√
gi|343530166|ref|NW_003573451.1|	K23	√
gi|343530166|ref|NW_003573451.1|	K20	√
gi|343530166|ref|NW_003573451.1|	K12	√
gi|343530166|ref|NW_003573451.1|	K10	√
gi|343530166|ref|NW_003573451.1|	K28	√
gi|343530166|ref|NW_003573451.1|	K27	√
gi|343530166|ref|NW_003573451.1|	K26	√
gi|343530166|ref|NW_003573451.1|	K25	√
gi|343530166|ref|NW_003573451.1|	K223p	pseudogene
gi|343530166|ref|NW_003573451.1|	K24	√
gi|343530166|ref|NW_003573451.1|	K222	√
gi|343530227|ref|NW_003573422.1|	K18	√
gi|343530227|ref|NW_003573422.1|	K8	√
gi|343530227|ref|NW_003573422.1|	K78	√
gi|343530227|ref|NW_003573422.1|	K79	√
gi|343530227|ref|NW_003573422.1|	K4	√
gi|343530227|ref|NW_003573422.1|	K3	√
gi|343530227|ref|NW_003573422.1|	K76p	pseudogene
gi|343530227|ref|NW_003573422.1|	K126p	pseudogene
gi|343530227|ref|NW_003573422.1|	K77	√
gi|343530227|ref|NW_003573422.1|	K1	√
gi|343530227|ref|NW_003573422.1|	K2	√
gi|343530227|ref|NW_003573422.1|	K73	√
gi|343530227|ref|NW_003573422.1|	K72	√
gi|343530227|ref|NW_003573422.1|	K74	√
gi|343530227|ref|NW_003573422.1|	K71	√
gi|343530227|ref|NW_003573422.1|	K5	√
gi|343530227|ref|NW_003573422.1|	K6C	√
gi|343530227|ref|NW_003573422.1|	K6A	√
gi|343530227|ref|NW_003573422.1|	K6B	√
gi|343530227|ref|NW_003573422.1|	K75	√
gi|343530227|ref|NW_003573422.1|	K90p	pseudogene
gi|343530227|ref|NW_003573422.1|	K82ic	incomplete
gi|343530227|ref|NW_003573422.1|	K84	√
gi|343530227|ref|NW_003573422.1|	K85	√
gi|343530227|ref|NW_003573422.1|	K89ic	incomplete
gi|343530227|ref|NW_003573422.1|	K83	√
gi|343530227|ref|NW_003573422.1|	K86ic	incomplete
gi|343530227|ref|NW_003573422.1|	K81	√
gi|343530227|ref|NW_003573422.1|	K7	√
gi|343530227|ref|NW_003573422.1|	K80	√

## Sheet: giant panda
Chromosome/Contig/Scaffold	name	sequence checking result
GL192892.1	K42	√
GL192892.1	K17	√
GL192892.1	K16	√
GL192892.1	K14	√
GL192892.1	K9	√
GL192892.1	K19	√
GL192892.1	K15	√
GL192892.1	K13	√
GL192892.1	K36	√
GL192892.1	K35	√
GL192892.1	K32	√
GL192892.1	K38	√
GL192892.1	K37	√
GL192892.1	K41p	pseudogene
GL192892.1	K31	√
GL192892.1	K34	√
GL192892.1	K33B	√
GL192892.1	K33A	√
GL193207.1	K40	√
GL193207.1	K39	√
GL193207.1	K23	√
GL193207.1	K20	√
GL193207.1	K12	√
GL193207.1	K10ic	incomplete
GL193207.1	K28	√
GL193207.1	K27	√
GL193207.1	K26	√
GL193207.1	K25	√
GL193207.1	K24	√
GL193207.1	K222	√
GL193014.1	K18	√
GL193014.1	K8	√
GL193014.1	K78	√
GL193014.1	K79	√
GL193014.1	K4	√
GL193014.1	K3ic	incomplete
GL193014.1	K76	√
GL193014.1	K126ic	incomplete
GL193014.1	K77	√
GL193014.1	K1	√
GL193014.1	K2	√
GL193014.1	K73	√
GL193014.1	K72ic	incomplete
GL193014.1	K74	√
GL193014.1	K71	√
GL193014.1	K5	√
GL193014.1	K6C	√
GL193014.1	K6A	√
GL193014.1	K75	√
GL193014.1	K90p	pseudogene
GL193014.1	K82	√
GL193014.1	K84	√
GL195204.1	K85	√
GL195204.1	K89p	pseudogene
GL192840.1	K86ic	incomplete
GL192840.1	K81	√
GL192840.1	K7	√
GL192840.1	K80	√

## Sheet: bowhead whale
Chromosome/Contig/Scaffold	name	sequence checking result
scaffold_1393	K42p	pseudogene
scaffold_1393	K17	√
scaffold_1393	K16	√
scaffold_1393	K14ic	incomplete
scaffold_1393	K9p	pseudogene
scaffold_1393	K19	√
scaffold_1393	K15	√
scaffold_1393	K13	√
scaffold_1393	K36	√
scaffold_1393	K32p	pseudogene
scaffold_1393	K38p	pseudogene
scaffold_1393	K31ic	incomplete
scaffold_4277	K34p	pseudogene
scaffold_888	K40p	pseudogene
scaffold_888	K39p	pseudogene
scaffold_888	K23ic	incomplete
scaffold_888	K20	√
scaffold_888	K12	√
scaffold_888	K24p	pseudogene
scaffold_888	K222	√
scaffold_156	K8	√
scaffold_156	K18	√
scaffold_156	K78	√
scaffold_156	K79ic	incomplete
scaffold_156	K4	√
scaffold_156	K126p	pseudogene
scaffold_156	K2p	pseudogene
scaffold_156	K72ic	incomplete
scaffold_156	K74p	pseudogene
scaffold_156	K71p	pseudogene
scaffold_156	K5	√
scaffold_156	K6Cic	incomplete
scaffold_3509	K6Ap	pseudogene
scaffold_3509	K75p	pseudogene
scaffold_3509	K82p	pseudogene
scaffold_3509	K84	√
scaffold_3509	K85	√
scaffold_3509	K83	√
scaffold_3509	K86ic	incomplete
scaffold_2072	K81p	pseudogene
scaffold_2072	K7p	pseudogene
scaffold_2072	K80	√

## Sheet: Weddell seal
Chromosome/Contig/Scaffold	name	sequence checking result
gi|576648926|ref|NW_006385428.1|	K42	√
gi|576648926|ref|NW_006385428.1|	K17	√
gi|576648926|ref|NW_006385428.1|	K16	√
gi|576648926|ref|NW_006385428.1|	K14	√
gi|576648926|ref|NW_006385428.1|	K9	√
gi|576648926|ref|NW_006385428.1|	K19	√
gi|576648926|ref|NW_006385428.1|	K15	√
gi|576648926|ref|NW_006385428.1|	K13ic	incomplete
gi|576648926|ref|NW_006385428.1|	K36	√
gi|576648926|ref|NW_006385428.1|	K35	√
gi|576648926|ref|NW_006385428.1|	K32	√
gi|576648926|ref|NW_006385428.1|	K38	√
gi|576648926|ref|NW_006385428.1|	K37	√
gi|576648926|ref|NW_006385428.1|	K31	√
gi|576648926|ref|NW_006385428.1|	K33Bic	incomplete
gi|576648926|ref|NW_006385428.1|	K33Aic	incomplete
gi|576649359|ref|NW_006384995.1|	K40	√
gi|576649359|ref|NW_006384995.1|	K39	√
gi|576649359|ref|NW_006384995.1|	K23	√
gi|576649359|ref|NW_006384995.1|	K20	√
gi|576649359|ref|NW_006384995.1|	K12	√
gi|576649359|ref|NW_006384995.1|	K10ic	incomplete
gi|576649359|ref|NW_006384995.1|	K28	√
gi|576649359|ref|NW_006384995.1|	K27ic	incomplete
gi|576649359|ref|NW_006384995.1|	K26	√
gi|576649359|ref|NW_006384995.1|	K25	√
gi|576649359|ref|NW_006384995.1|	K24	√
gi|576649359|ref|NW_006384995.1|	K222	√
gi|576649953|ref|NW_006384401.1|	K18	√
gi|576649953|ref|NW_006384401.1|	K8ic	incomplete
gi|576649953|ref|NW_006384401.1|	K78	√
gi|576649953|ref|NW_006384401.1|	K79	√
gi|576649953|ref|NW_006384401.1|	K4	√
gi|576649953|ref|NW_006384401.1|	K3ic	incomplete
gi|576649953|ref|NW_006384401.1|	K76	√
gi|576649212|ref|NW_006385142.1|	K126p	pseudogene
gi|576649212|ref|NW_006385142.1|	K77	√
gi|576649212|ref|NW_006385142.1|	K1	√
gi|576649212|ref|NW_006385142.1|	K2	√
gi|576649212|ref|NW_006385142.1|	K73	√
gi|576649212|ref|NW_006385142.1|	K72	√
gi|576649212|ref|NW_006385142.1|	K74	√
gi|576649212|ref|NW_006385142.1|	K71	√
gi|576649212|ref|NW_006385142.1|	K5	√
gi|576649212|ref|NW_006385142.1|	K6Aic	incomplete
gi|576644445|ref|NW_006387604.1|	K75	√
gi|576644445|ref|NW_006387604.1|	K82	√
gi|576649212|ref|NW_006385142.1|	K84	√
gi|576649212|ref|NW_006385142.1|	K85	√
gi|576649212|ref|NW_006385142.1|	K83	√
gi|576649645|ref|NW_006384709.1|	K86ic	incomplete
gi|576649645|ref|NW_006384709.1|	K81	√
gi|576649645|ref|NW_006384709.1|	K7	√
gi|576649645|ref|NW_006384709.1|	K80	√

## Sheet: Florida manatee
Chromosome/Contig/Scaffold	name	sequence checking result
gi|460713368|ref|NW_004444230.1|	K42	pseudogene
gi|460713368|ref|NW_004444230.1|	K17	√
gi|460713368|ref|NW_004444230.1|	K16	√
gi|460713368|ref|NW_004444230.1|	K14	√
gi|460713368|ref|NW_004444230.1|	K19	√
gi|460713368|ref|NW_004444230.1|	K15	√
gi|460713368|ref|NW_004444230.1|	K13	√
gi|460713368|ref|NW_004444230.1|	K36	√
gi|460713368|ref|NW_004444230.1|	K35	√
gi|460713368|ref|NW_004444230.1|	K32	√
gi|460713368|ref|NW_004444230.1|	K38	√
gi|460713368|ref|NW_004444230.1|	K37	√
gi|460713368|ref|NW_004444230.1|	K31	√
gi|460713368|ref|NW_004444230.1|	K34	√
gi|460713368|ref|NW_004444230.1|	K33B	√
gi|460713368|ref|NW_004444230.1|	K33A	√
gi|460718305|ref|NW_004443990.1|	K40ic	incomplete
gi|460718305|ref|NW_004443990.1|	K23	√
gi|460718305|ref|NW_004443990.1|	K20	√
gi|460718305|ref|NW_004443990.1|	K12	√
gi|460718305|ref|NW_004443990.1|	K10ic	incomplete
gi|460718305|ref|NW_004443990.1|	K28	√
gi|460718305|ref|NW_004443990.1|	K27	√
gi|460718305|ref|NW_004443990.1|	K26	√
gi|460718305|ref|NW_004443990.1|	K25	√
gi|460718305|ref|NW_004443990.1|	K24	√
gi|460718305|ref|NW_004443990.1|	K222	√
gi|460718332|ref|NW_004443963.1|	K18	√
gi|460718332|ref|NW_004443963.1|	K8	√
gi|460718332|ref|NW_004443963.1|	K78	√
gi|460718332|ref|NW_004443963.1|	K79	√
gi|460718332|ref|NW_004443963.1|	K4	√
gi|460718332|ref|NW_004443963.1|	K3	√
gi|460718332|ref|NW_004443963.1|	K76p	pseudogene
gi|460718332|ref|NW_004443963.1|	K126p	pseudogene
gi|460718332|ref|NW_004443963.1|	K77	√
gi|460718332|ref|NW_004443963.1|	K1ic	incomplete
gi|460713453|ref|NW_004444145.1|	K2	√
gi|460713453|ref|NW_004444145.1|	K73	√
gi|460713453|ref|NW_004444145.1|	K72	√
gi|460713453|ref|NW_004444145.1|	K74p	pseudogene
gi|460713453|ref|NW_004444145.1|	K71	√
gi|460713453|ref|NW_004444145.1|	K5	√
gi|460713453|ref|NW_004444145.1|	K6A	√
gi|460713453|ref|NW_004444145.1|	K75	√
gi|460713453|ref|NW_004444145.1|	K90p	pseudogene
gi|460713453|ref|NW_004444145.1|	K82	√
gi|460713453|ref|NW_004444145.1|	K84	√
gi|460713453|ref|NW_004444145.1|	K85	√
gi|460713453|ref|NW_004444145.1|	K89p	pseudogene
gi|460713453|ref|NW_004444145.1|	K83	√
gi|460713453|ref|NW_004444145.1|	K86	√
gi|460713453|ref|NW_004444145.1|	K81	√
gi|460713453|ref|NW_004444145.1|	K87ic	incomplete
gi|460713453|ref|NW_004444145.1|	K7	√
gi|460713453|ref|NW_004444145.1|	K80	√

## Sheet: bottlenose dolphin 
Chromosome/Contig/Scaffold	name	sequence checking result
gi|460303862|ref|NW_004216027.1|	K42p	pseudogene
gi|460303862|ref|NW_004216027.1|	K17	√
gi|460303862|ref|NW_004216027.1|	K16ic	incomplete
gi|460358095|ref|NW_004203601.1|	K9p	pseudogene
gi|460358095|ref|NW_004203601.1|	K19	√
gi|460358095|ref|NW_004203601.1|	K14	√
gi|460358095|ref|NW_004203601.1|	K15	√
gi|460358095|ref|NW_004203601.1|	K13	√
gi|460358095|ref|NW_004203601.1|	K36	√
gi|460358095|ref|NW_004203601.1|	K35	√
gi|460358095|ref|NW_004203601.1|	K32ic	incomplete
gi|460358095|ref|NW_004203601.1|	K38p	pseudogene
gi|460306923|ref|NW_004215689.1|	K31	√
gi|460306923|ref|NW_004215689.1|	K34ic	incomplete
gi|460354594|ref|NW_004207102.1|	K12	√
gi|460354594|ref|NW_004207102.1|	K26ic	incomplete
gi|460354322|ref|NW_004207374.1|	K24	√
gi|460354322|ref|NW_004207374.1|	K222	√
gi|460362425|ref|NW_004199271.1|	K18	√
gi|460362425|ref|NW_004199271.1|	K8	√
gi|460362425|ref|NW_004199271.1|	K78	√
gi|460362425|ref|NW_004199271.1|	K79p	pseudogene
gi|460362425|ref|NW_004199271.1|	K4	√
gi|460325352|ref|NW_004213394.1|	K5ic	incomplete
gi|460354804|ref|NW_004206892.1|	K6Cic	incomplete
gi|460354804|ref|NW_004206892.1|	K6A	√
gi|460354804|ref|NW_004206892.1|	K6Bp	pseudogene
gi|460354804|ref|NW_004206892.1|	K75p	pseudogene
gi|460354804|ref|NW_004206892.1|	K82p	pseudogene
gi|460354804|ref|NW_004206892.1|	K84	√
gi|460354804|ref|NW_004206892.1|	K85	√
gi|460354804|ref|NW_004206892.1|	K83p	pseudogene
gi|460354804|ref|NW_004206892.1|	K86ic	incomplete
gi|460354804|ref|NW_004206892.1|	K81	√
gi|460354804|ref|NW_004206892.1|	K7	√
gi|460352843|ref|NW_004208853.1|	K80

## Sheet: Pacific walrus
Chromosome/Contig/Scaffold	name	sequence checking result
gi|469049706|ref|NW_004450550.1|	K18	√
gi|469049706|ref|NW_004450550.1|	K8	√
gi|469049706|ref|NW_004450550.1|	K78	√
gi|469049706|ref|NW_004450550.1|	K79	√
gi|469049706|ref|NW_004450550.1|	K4	√
gi|469049706|ref|NW_004450550.1|	K3	√
gi|469049706|ref|NW_004450550.1|	K76	√
gi|469049706|ref|NW_004450550.1|	K126p	pseudogene
gi|469049706|ref|NW_004450550.1|	K77	√
gi|469049706|ref|NW_004450550.1|	K1	√
gi|469049706|ref|NW_004450550.1|	K2	√
gi|469049706|ref|NW_004450550.1|	K73	√
gi|469049706|ref|NW_004450550.1|	K72	√
gi|469049706|ref|NW_004450550.1|	K74	√
gi|469049706|ref|NW_004450550.1|	K71	√
gi|469049706|ref|NW_004450550.1|	K5	√
gi|469036364|ref|NW_004454086.1|	K6A	√
gi|469041928|ref|NW_004452284.1|	K6Bic	incomplete
gi|469041928|ref|NW_004452284.1|	K75	√
gi|469050656|ref|NW_004450387.1|	K82	√
gi|469050656|ref|NW_004450387.1|	K84	√
gi|469050656|ref|NW_004450387.1|	K85	√
gi|469050656|ref|NW_004450387.1|	K89p	pseudogene
gi|469050656|ref|NW_004450387.1|	K83	√
gi|469050656|ref|NW_004450387.1|	K86	√
gi|469050656|ref|NW_004450387.1|	K81	√
gi|469050656|ref|NW_004450387.1|	K87ic	incomplete
gi|469050656|ref|NW_004450387.1|	K88p	pseudogene
gi|469050656|ref|NW_004450387.1|	K7	√
gi|469050656|ref|NW_004450387.1|	K80	√
gi|469051313|ref|NW_004450302.1|	K222	√
gi|469051313|ref|NW_004450302.1|	K24	√
gi|469051313|ref|NW_004450302.1|	K25	√
gi|469051313|ref|NW_004450302.1|	K26	√
gi|469051313|ref|NW_004450302.1|	K27	√
gi|469051313|ref|NW_004450302.1|	K28	√
gi|469051313|ref|NW_004450302.1|	K10	√
gi|469051313|ref|NW_004450302.1|	K12	√
gi|469051313|ref|NW_004450302.1|	K20	√
gi|469051313|ref|NW_004450302.1|	K23	√
gi|469051313|ref|NW_004450302.1|	K39	√
gi|469051313|ref|NW_004450302.1|	K40	√
gi|469048518|ref|NW_004450754.1|	K33A	√
gi|469048518|ref|NW_004450754.1|	K33B	√
gi|469048518|ref|NW_004450754.1|	K31	√
gi|469048518|ref|NW_004450754.1|	K37	√
gi|469048518|ref|NW_004450754.1|	K38	√
gi|469048518|ref|NW_004450754.1|	KER32	√
gi|469048518|ref|NW_004450754.1|	K35	√
gi|469048518|ref|NW_004450754.1|	K36	√
gi|469048518|ref|NW_004450754.1|	K13	√
gi|469048518|ref|NW_004450754.1|	K15	√
gi|469048518|ref|NW_004450754.1|	K19	√
gi|469048518|ref|NW_004450754.1|	K9	√
gi|469048518|ref|NW_004450754.1|	K14	√
gi|469048518|ref|NW_004450754.1|	K16	√
gi|469048518|ref|NW_004450754.1|	K17	√
gi|469048518|ref|NW_004450754.1|	K42	√

[truncated: 6 more sheets: minke whale, Yangtze finless porpoise, killer whale, sperm whale, Yangtze River dolphin, Polar bear]
