# Supplementary material for: Comparative genomics analyses of alpha-keratins reveal insights into evolutionary adaptation of marine mammals
Source: Front Zool. 2017 Aug 2;14:41. doi: 10.1186/s12983-017-0225-x (PMC5540548; doi:10.1186/s12983-017-0225-x)
Supplement: Supplementary file 2 — Results of RDP4 showing unique recombination and conversion events with statistical significance p value of less than 0.01. (XLS 11 kb) [file 12983_2017_225_MOESM2_ESM.xls]

## Sheet: RDP4
concerted evolution	species	RDP	GENECONV	potential minor parent	potential minor parent	potential recombinant
KRT31,KRT34,KRT33B,KRT33A	Alpaca	-	-	-	-	-
	Florida manatee	p<0.01	p<0.01	KRT31	KRT33B	KRT33A
	African savanna elephant	-	-	-	-	-
	Polar Bear	-	-	-	-	-
	Weddell seal	-	-	-	-	-
KRT81,KRT86,KRT83,KRT87	Florida manatee	-	-	-	-	-
	Pacific walrus	p<0.01	p<0.01	KRT86	KRT81	KRT83
	Minke whale	-	-	-	-	-
	African savanna elephant	-	-	-	-	-
	Bowhead whale	-	-	-	-	-
KRT6A,KRT6B,KRT6C	Yangtze River dolphin	-	-	-	-	-
	Polar Bear	-	-	-	-	-
	Cow	-	-	-	-	-
	Bottlenosed dolphin	-	-	-	-	-
	African savanna elephant	-	-	-	-	-
	Yangtze finless porpoise	-	-	-	-	-
	Minke whale	-	-	-	-	-
	Giant panda	-	-	-	-	-
	Sheep	p<0.01	p<0.01	K6B	K6C	K6A
